# Supplementary material for: Identification, Comparison, and Profiling of Selected Diarrhoeagenic Pathogens from Diverse Water Sources and Human and Animal Faeces Using Whole-Genome Sequencing
Source: Microorganisms. 2025 Jun 12;13(6):1373. doi: 10.3390/microorganisms13061373 (PMC12196432; doi:10.3390/microorganisms13061373)
Supplement: Supplementary file 1 [file microorganisms-13-01373-s001.zip]

Archive with 1 entries (1 files):
- microorganisms-3654511-supplementary.pdf
